# Supplementary material for: Transcriptome analysis of tea (Camellia sinensis) leaves in response to ammonium starvation and recovery
Source: Front Plant Sci. 2022 Aug 30;13:963269. doi: 10.3389/fpls.2022.963269 (PMC9472221; doi:10.3389/fpls.2022.963269)
Supplement: Supplementary file 1 [file Table_1.xlsx]

## Sheet: Sheet1
Table S1. Primers used for qPCR
Gene Name	Gene annotation	Primer sequneces (5' to 3')
TEA002651	High affinity nitrate transporter	TTCGGCATCATCCCCTTCATT
		TTTCACACCCTCTTTCGCGG
TEA006272	UDP-glucuronate	GGTGCCGGTGAAAAATCTGG
		TCAACCCTGTAGCCAAGTCG
TEA009085	Arginase	AGTGGGTGAGGTGCTGTTTC
		AAGGGCGCAATGGATTTTGT
TEA012257	Flavone synthase II	ACTGGACTTCTTGCCTGAGC
		ACCGTTCATCACATCCCCAC
TEA013109	MYB	CACAGTTGCGAAGGGTTGTT
		TGTTCCACAAGCTATCCGCC
TEA014932	Chlorophyllase-1	TCAAACTAGCCCTTTCCGGC
		TTGGGGTCGATTTGGCCTTT
TEA020517	Alpha carbonic anhydrase	TTGGTTCTCTCACCGCTCCT
		CTTGGCACGAGGTTGTTCTG
TEA023317	Disease resistance protein	TTCGTAGCCTCCCCCTGAA
		GAACGTGTGTTGGAGTGCAT
TEA024212	Auxin-induced protein	ACCTGGAACAGATGAGCCAC
		ACAACCATCCGCCTCAGTTT
TEA026458	Leucoanthocyanidin reductase	GTTGGAGAAGGACAGGGCAG
		GCTTGAGCAATGAACTCGCC
TEA027283	Sucrose transporter	CTGTGTGTTCGTGCTTGCATT
		ATAGTGATCTTTAAAACGGATGGTG
TEA030193	Ethylene-responsive transcription factor	AAGGGTGTTAGGAAGCGCAA
		CGAGTCATAGGAACCGAGCC
TEA031832	Glycerol-3-phosphate acyltransferase	TTAGCCTTCACTGGTCTGCG
		GCCTTTGGCTTTGGGTTTGT
TEA031906	GDSL esterase/lipase	CCGTCGTTTTGACAGGGACA
		GCAAGTTGAACCCGTTGCTT
TEA031966	Terpene synthase	CGGATGGGTTACGCTGATGT
		GCCCTTGTGTATGGGCTGAT
TEA031969	Terpene synthase	TGCATCGGAGGAAGAAGTGC
		TCTCTCGTCTCTGCTTTTCTCTG
TEA032663	Disease resistance protein	TCAGAGACAGAAGCATGGGC
		TAGCAACCGGCAAACCTTGA
TEA033639	Transcription factor MYC4	AGTCGAAGTGAGTGGTGGGT
		CATAGTGTTTGGTGCCTCGG
TEA034013	Chalcone synthase	GACATGCCCAGTGCTGACTA
		CCCGAGCACCAAGGTCATTA
TEA014790	Cytochrome P450	CTACGGCGACTGTGTTCCAT
		CTACCTCACCTGACCCTCCA
