# Supplementary material for: Transcriptome analysis of tea (Camellia sinensis) leaves in response to ammonium starvation and recovery
Source: Front Plant Sci. 2022 Aug 30;13:963269. doi: 10.3389/fpls.2022.963269 (PMC9472221; doi:10.3389/fpls.2022.963269)
Supplement: Supplementary file 2 [file Table_2.xlsx]

## Sheet: Sheet1
Table S2. Quality assessment of sample sequencing data
Sample	Raw reads	Raw bases	Clean reads	Clean bases	Error rate(%)	Q20(%)	Q30(%)	GC content(%)
CK1_1	48636908	7344173108	48003476	7066971044	0.025	98.06	94.04	44.48
CK1_2	53320440	8051386440	52617922	7679512957	0.025	98.09	94.13	44.63
CK1_3	53347880	8055529880	52598788	7574828638	0.0247	98.22	94.42	45.41
CK2_1	50690166	7654215066	49952624	7356101799	0.0252	98.01	93.93	44.35
CK2_2	42825140	6466596140	42286146	6235571456	0.0249	98.12	94.18	44.3
CK2_3	49040750	7405153250	48337882	7082772770	0.0251	98.04	94	44.51
HN1	49383038	7456838738	48692540	7127965223	0.0254	97.9	93.68	44.38
HN2	45092042	6808898342	44361622	6504556552	0.0254	97.9	93.72	44.4
HN3	43116502	6510591802	42545816	6252847574	0.0254	97.91	93.66	44.34
NN1	61101040	9226257040	60332398	8871399362	0.0249	98.12	94.18	44.68
NN2	54687222	8257770522	53859658	7842711241	0.0252	98.01	93.93	44.31
NN3	62948278	9505189978	62188028	9118036018	0.0249	98.11	94.17	44.45
L_UN1	46171274	6971862374	45557588	6693839585	0.0256	97.84	93.52	44.4
L_UN2	43916946	6631458846	43318250	6365324450	0.0253	97.94	93.76	44.57
L_UN3	56929538	8596360238	56159490	8239562739	0.025	98.08	94.13	44.53
S_UN1	49911012	7536562812	49174180	7198741462	0.0251	98.02	93.96	44.51
S_UN2	49727666	7508877566	49038862	7248552196	0.0251	98.02	93.94	44.61
S_UN3	42400280	6402442280	41825262	6128031907	0.0254	97.91	93.68	44.56
