# Supplementary material for: Transcriptome analysis of tea (Camellia sinensis) leaves in response to ammonium starvation and recovery
Source: Front Plant Sci. 2022 Aug 30;13:963269. doi: 10.3389/fpls.2022.963269 (PMC9472221; doi:10.3389/fpls.2022.963269)
Supplement: Supplementary file 3 [file Table_3.xlsx]

## Sheet: Upregulated
Table S3. Upregulated genes under ammonium deficiency
GO term	Gene ID	Gene annotation
Photosynthesis	TEA020293	ribulose 1,5-bisphosphate carboxylase/oxygenase
	TEA002548	photosystem I P700 chlorophyll a apoprotein A2
	TEA033829	photosystem I P700 apoprotein A2 (chloroplast)
	TEA027086	acetyl-CoA carboxylase carboxyl transferase beta (chloroplast)
	TEA003763	ribulose-1,5-bisphosphate carboxylase/oxygenase
	TEA020293	ribulose-1,6-bisphosphate carboxylase/oxygenase
	TEA001351	photosystem I P700 chlorophyll A apoprotein A2
	TEA033829	photosystem I P700 apoprotein A2 (chloroplast)
