# Supplementary material for: Transcriptome analysis of tea (Camellia sinensis) leaves in response to ammonium starvation and recovery
Source: Front Plant Sci. 2022 Aug 30;13:963269. doi: 10.3389/fpls.2022.963269 (PMC9472221; doi:10.3389/fpls.2022.963269)
Supplement: Supplementary Table 4 — Top 30 genes in WGCNA modules. [file Table_4.XLSX]

## Sheet: turquoise 
Gene id	Description
TEA000421	Transcription factor HBI1
TEA001625	CXE carboxylesteras
TEA001749	REF/SRPP-like protein
TEA003992	Heat shock protein
TEA005524	Regulator of chromosome condensation
TEA005857	-
TEA006379	Auxin-responsive protein
TEA006546	Glutathione S-transferase 3
TEA007964	-
TEA008184	BTB/POZ domain-containing protein
TEA010432	-
TEA011633	Transcription factor PIF7
TEA013076	Carbonic anhydrase
TEA015144	Transcription activator GLK1
TEA016237	Hypothetical protein
TEA016430	Dehydration-responsive
TEA016707	Altered xyloglucan
TEA017688	Glutathione synthetase
TEA018025	Protein LHY-like
TEA019126	-
TEA019763	Vacuolar-sorting protein
TEA022060	Endo-beta-mannanase
TEA021354	-
TEA022683	E3 ubiquitin-protein ligase Ring1-like
TEA022684	Cytochrome P450 CYP749A22
TEA026434	-
TEA029329	Haloacid dehalogenase-like hydrolase domain-containing protein
TEA031363	Phytochrome B
TEA031904	ABC transporter I family member
TEA033065	U-box domain-containing protein

## Sheet: brown
Gene id	Description
TEA001167	GDSL esterase/lipase
TEA001179	GDSL esterase/lipase
TEA003973	Putative germin-like protein
TEA004738	laccase
TEA005835	3-ketoacyl-CoA synthase
TEA007366	Expansin-A8
TEA008186	-
TEA008544	E3 ubiquitin-protein ligase
TEA009528	GDSL esterase/lipase
TEA010999	Probable pectinesterase/pectinesterase inhibitor
TEA011570	GDSL esterase/lipase
TEA013734	-
TEA014320	GTP-binding protein
TEA015653	-
TEA016514	GDSL esterase/lipase
TEA016696	Protein HOTHEAD-like
TEA016782	Subtilisin-like protease SBT
TEA016973	Cytochrome P450 77A2-like
TEA020004	Cytochrome P450 86A22
TEA023676	GATA transcription factor 5
TEA024362	Desiccation-related protein
TEA024808	Extensin
TEA026874	EG45-like domain containing protein
TEA028234	Pathogenesis related protein
TEA029539	Dirigent protein
TEA030508	ABC transporter G family member
TEA030632	Protein E6-like
TEA031001	Berberine bridge enzyme-like
TEA031065	BAHD acyltransferase DCR
TEA032710	GDSL esterase/lipase
